# Supplementary material for: Correction of Beta-Thalassemia IVS-II-654 Mutation in a Mouse Model Using Prime Editing
Source: Int J Mol Sci. 2022 May 25;23(11):5948. doi: 10.3390/ijms23115948 (PMC9180235; doi:10.3390/ijms23115948)
Supplement: Supplementary file 1 [file ijms-23-05948-s001.zip]

Archive with 1 entries (1 files):
- ijms-1738368-supplementary.pdf
